# Supplementary material for: T2T genome, pan‐genome analysis, and heat stress response genes in Rhododendron species
Source: Imeta. 2025 Mar 5;4(2):e70010. doi: 10.1002/imt2.70010 (PMC11995181; doi:10.1002/imt2.70010)
Supplement: Supplementary file 2 — Table S1: Statistics of Rhododendron genome sequencing, assembly and annotation. Table S2: Statistics of sequencing data obtained by illumina Hiseq platform for genome survey of four Rhododendron species. Table S3: Statistics of sequencing data of four Rhododendron species by Pacbio HiFi platform. Table S4: Statistics of sequencing data of Rhododendron liliiflorum by ONT platform. Table S5: The assembled length and cluster number of each chromosome of Rhododendron liliiflorum genome by HIC. Table S6: Statistics of sequencing data of four Rhododendron species by HIC platform. Table S7: CEGMA and BUSCO assessment of assembled genome by Pacbio HiFi platform. Table S8: The assembled chromosome length and gap informatioin of Rhododendron liliiflorum T2T genome. Table S9: The telomere position of assembled Rhododendron liliiflorum T2T genome. Table S10: The centromere position of assembled Rhododendron liliiflorum T2T genome. Table S11: The statistics of the repeat sequence classification in four Rhododendron genomes. Table S12: The statistics of predicted gene number in the four assembled Rhododendron genomes. Table S13: BUSCO assessment of genes in the four Rhododendron genomes. Table S14: Statistics of gene functional annotations in the four Rhododendron genomes. Table S15: The ncRNA number of the four Rhododendron genomes. Table S16: Statistics of gene family in the 15 Rhododendron genomes by pan‐genome analysis. Table S17: Statistics of core, dispensable, and private number in the 15 Rhododendron genomes by pan‐genome analysis. Table S18: Statistics of SNP number in the 15 Rhododendron genomes. Table S19: Statistics of INDEL number in the 15 Rhododendron genomes. Table S20: Statistics of SV number in the 15 Rhododendron genomes. Table S21: Statistics of LTR cluster in the 15 Rhododendron genomes. Table S22: Whole transcriptome sequencing data assessment of Rhododendron species under heat treatment. Table S23: Transgenic and dual luciferase assay primers used in this [file IMT2-4-e70010-s001.xlsx]

## Sheet: S1
Table S1. Statistics of Rhododendron genome sequencing, assembly and annotation.
Assembly	R. liliiflorum (T2T)	R. decorum	R. platypodum	R. concinnum
Heterozygosity rate (%)	0.9	1.49	1.18	1.96
Estimated genome size by K-mer (Mb)	759.08	581.05	593.47	1356.22
Estimated genome size by Flow-cytometry (Gb)	0.87	0.7	0.7	1.34
Assembled genome size (Gb)	793.25	649.87	652.27	1321.11
Assembled genome size anchor on Chr (Gb)	776.59 (97.90%)	645.67 (99.35%)	651.98 (99.96%)	1296.62 (98.15%)
Chromosome karyotype	2n=2x=26	2n=2x=26	2n=2x=26	2n=4x=52
N50 of contigs (Mb)	58.61	11.1	21.09	8.73
N50 of scaffolds (Mb)	59.39	50.56	51.62	48.68
GC content (%)	41.33	40.86	40.84	40.88
CEGMA (%)	99.56	96.29	96.72	95.63
Genome BUSCOs (%)	96.65	96.72	97.34	96.84
Mapping rate (%)	99.4	99.72	99.48	98.91
Annotation
Percentage of repeat sequences (%)	54.32	49.41	49.1	53.76
No. of predicted protein-coding genes	41406	41084	40556	83203
Functional annotated genes	38935 (94.03%)	37864 (92.16%)	37407 (92.24%)	77246 (92.84%)
Gene BUSCOs (%)	97.15	97.27	97.77	98.27
No. of noncoding RNAs	2355	4862	2852	9551

## Sheet: S2
Table S2. Statistics of sequencing data obtained by illumina Hiseq platform for genome survey of four Rhododendron species.
Library	Data (Gb)	Depth (×)	GC (%)	Q20 (%)	Q30 (%)
Rhododendron liliiflorum	36.99	48.73	40.97	97.88	93.91
Rhododendron decorum	30.39	48.04	40.61	97.68	93.49
Rhododendron platypodum	30.52	45.7	40.37	98.07	94.39
Rhododendron concinnum	32.53	47.97	40.14	97.78	93.69

## Sheet: S3
Table S3. Statistics of sequencing data of four Rhododendron species by Pacbio HiFi platform.
Sample	Reads_num	Reads_base	Reads_LenN50	Reads_LenMean	Reads_LenMax	Depth	CtgNum	CtgLen	CtgN50	CtgN90	CtgMax
Rhododendron liliiflorum	2159702	39522933943	19446	18300	50868	52 X	80	806893566	58612762	38170024	82366030
Rhododendron decorum	1483741	20274840732	13842	13665	46608	34 X	215	649866102	11102820	2871491	44418132
Rhododendron platypodum	1240719	21572242907	18521	17387	46189	36 X	102	652269499	21092636	6320332	60600000
Rhododendron concinnum	5717617	68186858027	15662	11926	57930	29 X	596	1321092843	8733195	2400000	32571062

## Sheet: S4
Table S4. Statistics of sequencing data of Rhododendron liliiflorum by ONT platform.
Reads_num	Reads_base	Reads_LenN50	Reads_LenMean	Reads_LenMax	Depth
276647	26432036538	100049	95544	2902313	29 X

## Sheet: S5
Table S5. The assembled length and cluster number of each chromosome of Rhododendron liliiflorum genome by HIC.
Species	Chromosome	Cluster Num	Cluster Len	Order Num	Order Len
Rhododendron liliiflorum	Chr01	1	82366030	1	82366030
	Chr02	3	72524889	1	71601416
	Chr03	2	51619616	1	51018948
	Chr04	3	71584660	1	70680876
	Chr05	1	70635101	1	70635101
	Chr06	2	56920152	1	56690346
	Chr07	1	56566757	1	56566757
	Chr08	1	49563748	1	49563748
	Chr09	2	59659711	1	59390256
	Chr10	2	53075790	2	53075790
	Chr11	4	64253061	2	63403298
	Chr12	3	38700132	1	38170024
	Chr13	1	49125991	1	49125991
	Total(Ratio %)	26(44.07)	776,595,638(97.90)	15(57.69)	772,288,581(99.45)
Rhododendron decorum	Chr01	19	64506443	12	63108522
	Chr02	19	52128060	15	50563110
	Chr03	9	53504083	7	53044044
	Chr04	10	68824374	8	68596763
	Chr05	10	56941252	6	55394260
	Chr06	13	51386822	11	51091402
	Chr07	7	44914771	1	44418132
	Chr08	3	39460151	3	39460151
	Chr09	7	45380533	5	45170236
	Chr10	13	40904639	10	39899191
	Chr11	60	56779583	6	49037996
	Chr12	4	31377598	1	31190169
	Chr13	10	39564850	6	36674108
	Total(Ratio %)	184(85.58)	645,673,159(99.35)	91(49.46)	627,648,084(97.21)
Rhododendron platypodum	Chr01	4	65202137	2	65103086
	Chr02	5	55270523	4	54992658
	Chr03	6	50033958	4	49907654
	Chr04	5	60620225	4	60481725
	Chr05	4	61122915	4	61122915
	Chr06	7	51806844	4	51617952
	Chr07	7	47303816	4	46818389
	Chr08	5	41791829	5	41791829
	Chr09	2	47587380	2	47587380
	Chr10	8	45185265	5	44957364
	Chr11	34	54027315	7	51615318
	Chr12	5	34098780	4	33995365
	Chr13	3	37929618	3	37929618
	Total(Ratio %)	95(93.14)	651,980,605(99.96)	52(54.74)	647,921,253(99.38)
Rhododendron concinnum	A01	8	63276243	6	62653113
	A02	10	59166765	7	58795344
	A03	16	48542220	10	47702948
	A04	13	59881504	10	59760678
	A05	17	55167939	11	54738480
	A06	11	49398231	8	49064528
	A07	15	50303525	12	50203889
	A08	7	41898285	3	41498642
	A09	11	46932374	6	46159560
	A10	16	44202860	12	43884750
	A11	41	51073148	6	44073128
	A12	18	40228840	9	39125411
	A13	15	45525547	11	44905749
	B01	19	62936888	12	60842117
	B02	13	58841570	9	58515935
	B03	12	45711616	9	45593557
	B04	13	60196364	7	59560559
	B05	11	54684095	9	54615843
	B06	9	49309954	5	48684420
	B07	8	49709842	6	49460143
	B08	7	40850850	7	40850850
	B09	15	46327296	8	45598973
	B10	15	43957227	8	43236540
	B11	9	44227046	4	44031937
	B12	10	38599709	8	38469903
	B13	17	45668693	9	44706038
	Total(Ratio %)	356(59.73)	1,296,618,631(98.15)	212(59.55)	1,276,733,035(98.47)

## Sheet: S6
Table S6. Statistics of sequencing data of four Rhododendron species by HIC platform.
Sample	ReadSum	BaseSum	Q20(%)	Q30(%)	ScfNum	ScfLen	ScfN50	ScfN90	ScfMax	CtgNum	CtgLen	CtgN50	CtgN90	CtgMax	GC(%)	GapNum
Rhododendron liliiflorum	200949126	60119763218	98	94.2	57	793254552	59390256	49125991	82366030	59	793254352	58612762	39875790	82366030	41.33	2
Rhododendron decorum	207574686	62072956544	97.44	93.22	137	649873902	50564510	36674608	68597463	215	649866102	11102820	2871491	44418132	40.86	78
Rhododendron platypodum	210477928	63017820378	97.46	93.42	63	652273399	51615918	37929818	65103186	102	652269499	21092636	6320332	60600000	40.84	39
Rhododendron concinnum	805831166	241002066107	97.52	93.3	410	1321111443	48684820	40851450	62653613	596	1321092843	8733195	2400000	32571062	40.88	186

## Sheet: S7
Table S7. CEGMA and BUSCO assessment of assembled genome by Pacbio HiFi platform.
Sample	Number of 458 CEG* present in assembly	%of 458 CEGs present in assemblies	Complete BUSCOs(C)	Complete and single-copy BUSCOs(S)	Complete and duplicated BUSCOs(D)	Fragmented BUSCOs(F)	Missing BUSCOs(M)	Total Lineage BUSCOs
Rhododendron liliiflorum	456	99.56	1560 (96.65%)	1491 (92.38%)	69 (4.28%)	9 (0.56%)	45 (2.79%)	1614
Rhododendron decorum	441	96.29	1561 (96.72%)	1500 (92.94%)	61 (3.78%)	10 (0.62%)	43 (2.66%)	1614
Rhododendron platypodum	443	96.72	1571 (97.34%)	1508 (93.43%)	63 (3.90%)	12 (0.74%)	31 (1.92%)	1614
Rhododendron concinnum	438	95.63	1563 (96.84%)	234 (14.50%)	1329 (82.34%)	6 (0.37%)	45 (2.79%)	1614

## Sheet: S8
Table S8. The assembled chromosome length and gap informatioin of Rhododendron liliiflorum T2T genome.
Group	Gap_Number	Length
Chr01	0	82366030
Chr02	0	71601416
Chr03	0	51018948
Chr04	0	70680876
Chr05	0	70635101
Chr06	0	56690346
Chr07	0	56566757
Chr08	0	49563748
Chr09	0	59390256
Chr10	1	53075890
Chr11	1	63403398
Chr12	0	38170024
Chr13	0	49125991
Total(Ratio %)	2	772,288,781(97.36)

## Sheet: S9
Table S9. The telomere position of assembled Rhododendron liliiflorum T2T genome.
Chr	Chr Length(bp)	Upstream_Start(bp)	Upstream_End(bp)	Upstream_Length(bp)	Downstream_Start(bp)	Downstream_End(bp)	Downstream_Length(bp)
Chr01	82366030	1	1362	1362	82361281	82366016	4736
Chr02	71601416	1	4255	4255	71600775	71601218	444
Chr03	51018948	1	2219	2219	-	-	-
Chr04	70680876	12	5005	4994	70676503	70680876	4374
Chr05	70635101	1	720	720	70633603	70635101	1499
Chr06	56690346	1	18031	18031	56688759	56690346	1588
Chr07	56566757	-	-	-	56562956	56566583	3628
Chr08	49563748	1	2886	2886	49559800	49563135	3336
Chr09	59390256	1	4367	4367	59378111	59390256	12146
Chr10	53075890	1	2663	2663	53060670	53075890	15221
Chr11	63403398	1	9750	9750	63400470	63403398	2929
Chr12	38170024	1	1224	1224	38163064	38170024	6961
Chr13	49125991	1	5351	5351	49125395	49125991	597

## Sheet: S10
Table S10. The centromere position of assembled Rhododendron liliiflorum T2T genome.
Chr	Chr_Length(bp)	Centromics_Start(bp)	Centromics_End(bp)
Chr01	82366030	77927470	78308986
Chr02	71601416	68361039	68642264
Chr03	51018948	4023954	4710003
Chr04	70680876	68582735	68934579
Chr05	70635101	67076974	67312910
Chr06	56690346	51126880	51432519
Chr07	56566757	2530231	2757945
Chr08	49563748	48965475	49187988
Chr09	59390256	1605495	2117529
Chr10	53075890	50585734	51481287
Chr11	63403398	59788676	59917001
Chr12	38170024	1395178	1867681
Chr13	49125991	45750299	45987650

[truncated: 13 more sheets: S11, S12, S13, S14, S15, S16, S17, S18, S19, S20, S21, S22, S23]
